# Supplementary material for: Mental Health Challenges in Cancer Patients: A Cross-Sectional Analysis of Depression and Anxiety
Source: Cancers (Basel). 2024 Aug 12;16(16):2827. doi: 10.3390/cancers16162827 (PMC11352929; doi:10.3390/cancers16162827)
Supplement: Supplementary file 1 [file cancers-16-02827-s001.zip]

Archive with 1 entries (1 files):
- cancers-3157849-supplementary.pdf
